# Supplementary material for: 3D Breast Cancer Spheroids Reveal Architecture-Dependent HER2 Expression and Signaling
Source: Biology (Basel). 2025 Nov 24;14(12):1654. doi: 10.3390/biology14121654 (PMC12729668; doi:10.3390/biology14121654)
Supplement: Supplementary file 1 [file biology-14-01654-s001.zip]

Archive with 2 entries (1 files):
- biology-3945915-supplementary/
- biology-3945915-supplementary/Supplementary file WB and FigS1-S2.pdf
